# Supplementary material for: A novel non-invasive nociceptive monitoring approach fit for intracerebral surgery: a retrospective analysis
Source: PeerJ. 2024 Jan 16;12:e16787. doi: 10.7717/peerj.16787 (PMC10798149; doi:10.7717/peerj.16787)
Supplement: Supplemental Information 1 — Raw data sets of vital parameters (MAP, NOL, BIS etc.) [file peerj-12-16787-s001.zip]

Archive with 11 entries (11 files):
- BIS_craniotomy.csv
- BIS_NOL.csv
- Craniotomy_MAP.csv
- Craniotomy_Noradrenaline.csv
- Craniotomy_Propofol.csv
- Craniotomy_Remifentanil.csv
- CraniotomyHF.csv
- descriptors_craniotomy.csv
- NOL_Craniotomy.csv
- NOL_craniotomy_NPRS.csv
- NOL_craniotomy_pain_levels.csv
