# Supplementary material for: A novel non-invasive nociceptive monitoring approach fit for intracerebral surgery: a retrospective analysis
Source: PeerJ. 2024 Jan 16;12:e16787. doi: 10.7717/peerj.16787 (PMC10798149; doi:10.7717/peerj.16787)
Supplement: Supplemental Information 1 — Raw data sets of vital parameters (MAP, NOL, BIS etc.) [file peerj-12-16787-s001.zip › BIS_craniotomy.csv]

Baseline	Intubation	Mayfield	Incision	Extubation
95	61	41	44	77
93	42	42	40	71
90	62	62	74	77
95	42	62	72	75
89	25	23	85
96	25	43	35	84
97	26
88	35	50	59
92	24	45	50	75
97	57	47	47	78
97	31	42	33	82
90	80	55	42	81
98	43	47	36
97	60	60	38	87
	26	40	47	83
97	54	65	40
97	26	20	20	75
98	51	40	35	82
98	50	37	40	94
98	49		46	87
98	60	60	53	74
93	75		47
97	43	66	57	91
80	40	50	57
97	40	46	40
97	70
98	27	27	37	74
97	36	52	53	77
94	25	52	40
95	46	50	41	80
98	24	51	45	85
98	22	52	43
98	56	42	6
96	34	36	43	85
91	55	52	60	89
97	36	76	41
96	46	45	50	62
86	48	66	51	87
91	56	54	40
