# Supplementary material for: A novel non-invasive nociceptive monitoring approach fit for intracerebral surgery: a retrospective analysis
Source: PeerJ. 2024 Jan 16;12:e16787. doi: 10.7717/peerj.16787 (PMC10798149; doi:10.7717/peerj.16787)
Supplement: Supplemental Information 1 — Raw data sets of vital parameters (MAP, NOL, BIS etc.) [file peerj-12-16787-s001.zip › BIS_NOL.csv]

	NOL	NOL	NOL	NOL	NOL	NOL	NOL	NOL	NOL	NOL	NOL	NOL	NOL	NOL	NOL	NOL	NOL	NOL	NOL	NOL	NOL	NOL	NOL	NOL	NOL	NOL	NOL	NOL	NOL	NOL	NOL	NOL	NOL	NOL	NOL	NOL	NOL	NOL	NOL	NOL	BIS	BIS	BIS	BIS	BIS	BIS	BIS	BIS	BIS
Baseline	15	13	6	8	45	26	18	33	18	23	22	22	8	10	13	40	40	13	16	25	30	26	20		25			12	29	17	6	26	41	37	16	12	8	21	11	15	95	93	90	95	89	96	97	88	92
Intubation	15	78	48	53	61	29	32	40	57	35	56	35	46		36	43	44	38	44	48	56	37	62		14			48	28	47	11	1	43	39	70	55	41	20	48	26	61	42	62	42	25	25	26	35	24
Mayfield	45	45	54	48	67	35	28	41	28	9	23	61	38	23	48	47	30	35	45		85	23	41	30	50			45	33	33	23	31	14	66	28	26	40	20	44	50	41	42	62	62	23	43		50	45
Incision	22	45	66	42	36	13	23	37	27	6	33	20	34	34	22	31	13	8	16	25	20	11	15	18	37			28	35	24	16	17	33	30	40	24	50	13	20	21	44	40	74	72	85	35		59	50
Extubation	24	42	45	37		66	57	57		66	68	33		48	74		83	51	73	57	46		60		48			32	74			28	74	33	68	50	88	71	63	73	77	71	77	75		84			75
[truncated: 31 more columns]
