# Supplementary material for: A novel non-invasive nociceptive monitoring approach fit for intracerebral surgery: a retrospective analysis
Source: PeerJ. 2024 Jan 16;12:e16787. doi: 10.7717/peerj.16787 (PMC10798149; doi:10.7717/peerj.16787)
Supplement: Supplemental Information 1 — Raw data sets of vital parameters (MAP, NOL, BIS etc.) [file peerj-12-16787-s001.zip › Craniotomy_MAP.csv]

Baseline	Intubation	Mayfield	Incision	Extubation
105	120	66	66	82
94	80	106	92	94
85	79	56	72	100
85	71	71	63
94	64	71	68	92
80	87	97	80	102
109	81	111	77	91
128	71	100	75	113
95	83	84	73
101	65	77	80	101
101	94	115	81	96
97	122	76	115
95	75	111	87	76
	91	117	73	89
68	64	127	98
96	87	103	95	89
97	87	100	62	86
107	90	78	76	73
75	81	80	66	67
90	66	90	72	83
108	85	102	85
125	121	79	84	113
80	67	72	66
96	79	80	68	81
90	117	90	109	95
99	80	57	64	85
96	68	98	83	120
103	80	105	94
97	80	72	79	89
98	108	104	80	91
86	60	79	54	93
97	130	96	61	95
97	93	90	84	118
95	45	81	70	80
93	98	70	65	89
110	79	106	63	107
109	72	75	66	87
97	83	83	64	102
