# Supplementary material for: A novel non-invasive nociceptive monitoring approach fit for intracerebral surgery: a retrospective analysis
Source: PeerJ. 2024 Jan 16;12:e16787. doi: 10.7717/peerj.16787 (PMC10798149; doi:10.7717/peerj.16787)
Supplement: Supplemental Information 1 — Raw data sets of vital parameters (MAP, NOL, BIS etc.) [file peerj-12-16787-s001.zip › Craniotomy_Noradrenaline.csv]

Baseline	Intubation	Mayfield	Incision	Extubation
0	0	0	0	0
0	0	0,24	0,28	0
0	0	0,2	0,28	0
0	0,28	0,28	0,36	0
0	0,2	0,32	0,6	0
0	0,32	0,48	0,6	0
0	0	0	0	0
0	0	0,2	0,4	0
0	0,2	0,2	0,08	0
0	0,32	0	0,12	0
0	0	0	0	0
0	0	0	0	0
0	0,32	0,16	0
0	0	0	0	0
0	0	0	0	0
0	0	0	0,2
0	0	0,08	0,16	0
0	0,08	0,2	0,2	0,08
0	0	0,2	0,32	0
0	0,4	0,2	0,2	0,32
0	0,2	0,04	0,16	0
0	0,08	0,16	0,28	0
0	0,76	0,48	0,64	0,2
0	0,4	0,68	1
0	0	0,4	0	0
0	0	0	0	0
0	0	0	0	0
0	0,2	0	0,08	0
0	0	0	0	0
0	0	0,28	0,08	0
0	0,24	0,16	0,16
0	0	0	0	0
0	0,2	0	0,12	0
0	0,2	0	0,12	0
0	0	0	0,06	0
0	0	0	0	0
0	0	0,32	0,32	0
0	0	0,48	0,48	0
0	0,4	0,4	0,4	0
0	0	0	0	0
0	0,32	0,4	0,56	0
0	0	0	0,08	0
