# Supplementary material for: A novel non-invasive nociceptive monitoring approach fit for intracerebral surgery: a retrospective analysis
Source: PeerJ. 2024 Jan 16;12:e16787. doi: 10.7717/peerj.16787 (PMC10798149; doi:10.7717/peerj.16787)
Supplement: Supplemental Information 1 — Raw data sets of vital parameters (MAP, NOL, BIS etc.) [file peerj-12-16787-s001.zip › Craniotomy_Propofol.csv]

Baseline	Intubation	Mayfield	Incision	Extubation
0	150	8	8	0
0	250	12	10	0
0	200	5	5	0
0	120	5	7	0
0	400	8	8
0	120	6	6	0
0	250	5	10	0
0	150	7	8	0
0		6	8	0
0	150	10	8	0
0	200	7	6	0
0	200	8	8	0
0	80	5	5
0	200	7	6	0
0	200	5	5	0
0	200	6	9	0
0	200	7	9	0
0	200	5	5	0
0	130	5	5	0
0	150	6	6	0
0	300	6	6	0
0	180	6	6	0
0	100	6	8	0
0	200	6	7
0	150	5	8	0
0	80	8	8	0
0	200	8	8	0
0	160	5	5	0
0	160	5	6	0
0	200	6	6	0
0	130	6	6	6
0	200	5	6	0
0	120	8	7,5	0
0	300	5	5	0
0	150	8	5	0
0	150	8	9	0
0	130	9,4	10	0
0	140	6	7	0
0	150	5	6	0
