# Supplementary material for: A novel non-invasive nociceptive monitoring approach fit for intracerebral surgery: a retrospective analysis
Source: PeerJ. 2024 Jan 16;12:e16787. doi: 10.7717/peerj.16787 (PMC10798149; doi:10.7717/peerj.16787)
Supplement: Supplemental Information 1 — Raw data sets of vital parameters (MAP, NOL, BIS etc.) [file peerj-12-16787-s001.zip › Craniotomy_Remifentanil.csv]

Baseline	Intubation	Mayfield	Incision	Extubation
0	0,2	0,2	0,2	0
0	0,2	0,5	0,4	0
0	0,2	0,2	0,2	0
0	0,2	0,2	0,2	0
0	0,2	0,3	0,4
0	0,2	0,1	0,2	0
0	0,2	0,2	0,2	0
0	0,2	0,3	0,3	0
0	0,2	0,2	0,2	0
0	0,2	0,2	0,2	0
0	0,2	0,2	0,2	0
0	0,2	0,3	0,3	0
0	0,2	0,2	0,2	0
0	0,2	0,2	0,2	0
0	0,2	0,2	0,2	0
0	0,2	0,2	0,4	0
0	0,2	0,2	0,2	0
0	0,2	0,2	0,2	0
0	0,2	0,2	0,2	0
0	0,2	0,2	0,2	0
0	0,2	0,2	0,3	0
0	0,2	0,2	0,2	0
0	0,2	0,2	0,2	0
0	0,2	0,3	0,2
0	0,2	0,2	0,2	0
0	0,2	0,2	0,2	0
0	0,2	0,2	0,2	0
0	0,2	0,2	0,2	0
0	0,2	0,2	0,2	0
0	0,2	0,2	0,2	0
0	0,2	0,2	0,2	0
0	0,2	0,2	0,2	0
0	0,2	0,2	0,3	0
0	0,2	0,2	0,2	0
0	0,2	0,2	0,2	0
0	0,2	0,2	0,2	0
0	0,2	0,3	0,35	0
0	0,2	0,3	0,2	0
0	0,2	0,2	0,2	0
