# Supplementary material for: A novel non-invasive nociceptive monitoring approach fit for intracerebral surgery: a retrospective analysis
Source: PeerJ. 2024 Jan 16;12:e16787. doi: 10.7717/peerj.16787 (PMC10798149; doi:10.7717/peerj.16787)
Supplement: Supplemental Information 1 — Raw data sets of vital parameters (MAP, NOL, BIS etc.) [file peerj-12-16787-s001.zip › CraniotomyHF.csv]

Baseline	Intubation	Mayfield	Incision	Extubation
83	76	50	64	85
81	77	66	66	112
76	64	60	54	69
62	59	50	50	61
71	95	59	52	75
58	61	54	57	73
60	55	48	54
67	55	47	47	66
	44	64	52	109
69	73	61	55
71	68	50	44	80
63	50	39	45	65
68	69	55	53	73
57	63	63	64	68
94	96	75	46	84
87	66	54	51
76	71	61	51	118
65	80	68	78	68
76	64	56	63	99
91	92	87	72	82
88	83	64	61	92
70	63	52	53	77
55	55	55	55
64	56	52	48	78
62	59	58	55	91
86	60	79	54	102
65	99	95	64	72
69	79	58	56	100
90	97	57	58	102
68	47	47	43	71
82	98	68	64	87
71	53	45	46	73
82	60	60	60	98
