# Supplementary material for: A novel non-invasive nociceptive monitoring approach fit for intracerebral surgery: a retrospective analysis
Source: PeerJ. 2024 Jan 16;12:e16787. doi: 10.7717/peerj.16787 (PMC10798149; doi:10.7717/peerj.16787)
Supplement: Supplemental Information 1 — Raw data sets of vital parameters (MAP, NOL, BIS etc.) [file peerj-12-16787-s001.zip › descriptors_craniotomy.csv]

age	w	m	ASA status	w	m
64			2
28			2
67			3
83			3
47			3
71			3
31			3
71			2
60			3
65			3
24			2
33			2
88			3
26			2
65			3
32			2
57			3
44			2
66			3
77			3
18			2
56			3
66			3
59			3
60			2
72			3
71			3
71			3
39			3
53			2
76			3
34			2
71			3
44			1
61			3
48			3
78			2
69			2
71			2
46			2
	19	22
