# Supplementary material for: A novel non-invasive nociceptive monitoring approach fit for intracerebral surgery: a retrospective analysis
Source: PeerJ. 2024 Jan 16;12:e16787. doi: 10.7717/peerj.16787 (PMC10798149; doi:10.7717/peerj.16787)
Supplement: Supplemental Information 1 — Raw data sets of vital parameters (MAP, NOL, BIS etc.) [file peerj-12-16787-s001.zip › NOL_Craniotomy.csv]

Baseline	Intubation	Mayfield	Incision	Extubation
15	15	45	22	24
13	78	45	45	42
6	48	54	66	45
8	53	48	42	37
45	61	67	36
26	29	35	13	66
18	32	28	23	57
33	40	41	37	57
18	57	28	27
23	35	9	6	66
22	56	23	33	68
22	35	61	20	33
8	46	38	34
10		23	34	48
13	36	48	22	74
40	43	47	31
40	44	30	13	83
13	38	35	8	51
16	44	45	16	73
25	48		25	57
30	56	85	20	46
26	37	23	11
20	62	41	15	60
		30	18
25	14	50	37	48
12	48	45	28	32
29	28	33	35	74
17	47	33	24
6	11	23	16
26	1	31	17	28
41	43	14	33	74
37	39	66	30	33
16	70	28	40	68
12	55	26	24	50
8	41	40	50	88
21	20	20	13	71
11	48	44	20	63
15	26	50	21	73
15	25	41	24	29
