# Supplementary material for: A novel non-invasive nociceptive monitoring approach fit for intracerebral surgery: a retrospective analysis
Source: PeerJ. 2024 Jan 16;12:e16787. doi: 10.7717/peerj.16787 (PMC10798149; doi:10.7717/peerj.16787)
Supplement: Supplemental Information 1 — Raw data sets of vital parameters (MAP, NOL, BIS etc.) [file peerj-12-16787-s001.zip › NOL_craniotomy_NPRS.csv]

5 minutes	30 minutes	60 minutes	120 minutes	Piritramid
				6
				0
0	40	0	0	15
0	40	0	0	6
0	0	0	0	0
70	40	0	0	15
0	0	0	0	0
0	0	0	0	0
50	30	60	20	12
50	80	0	0	12
0	40	0	0	3
0	0	0	0	0
0	0	0	0	0
0	0	0	0	0
40	30	0	0	8
30	30	0	10	6
0	0	0	0	3
30	10	10		0
0	10	10	10	0
0	0	0	0	0
0	0	30		3
0	0	0	0	0
0	0	0	0	0
0	0	0	0	0
0	3	3	0	9
0	0	0	0	0
0	0	0	0	0
0	0	0	0	0
0	0	0	0	0
