# Supplementary material for: A novel non-invasive nociceptive monitoring approach fit for intracerebral surgery: a retrospective analysis
Source: PeerJ. 2024 Jan 16;12:e16787. doi: 10.7717/peerj.16787 (PMC10798149; doi:10.7717/peerj.16787)
Supplement: Supplemental Information 1 — Raw data sets of vital parameters (MAP, NOL, BIS etc.) [file peerj-12-16787-s001.zip › NOL_craniotomy_pain_levels.csv]

<10	10 to 35	>35
60	37	3
38	55	7
47	41	12
57	40	3
56	39	5
74	25	1
54	42	4
42	53	5
73	26	1
39	57	4
55	40	5
61	35	4
72	25	3
29	65	6
63	31	5
46	49	5
62	34	4
62	35	2
56	42	2
88	11	2
67	29	4
94	6	1
56	35	9
20	73	7
51	46	3
46	51	4
56	43	1
81	18	1
69	25	6
33	59	9
62	35	3
63	33	4
45	48	7
32	56	12
60	38	2
69	25	6
26	62	12
55	39	6
